# Supplementary material for: Gut Microbiome Signatures in Multiple Sclerosis: A Case-Control Study with Machine Learning and Global Data Integration
Source: Biomedicines. 2025 Jul 23;13(8):1806. doi: 10.3390/biomedicines13081806 (PMC12383397; doi:10.3390/biomedicines13081806)
Supplement: Supplementary file 1 [file biomedicines-13-01806-s001.zip]

Archive with 1 entries (1 files):
- biomedicines-3647083-supplementary.pdf
